# Supplementary material for: Implementation of convolutional neural networks for microbial colony recognition
Source: Microbiol Spectr. 2025 Jul 23;13(9):e02885-24. doi: 10.1128/spectrum.02885-24 (PMC12403611; doi:10.1128/spectrum.02885-24)
Supplement: Table S1 — Predicted probabilities of all images in the second test data set. [file spectrum.02885-24-s0003.xlsx]

## Sheet: Table S1
Table S1 Predicted probabilities of all images in the second test dataset.
				Predicted probability
Image Name	Microbial name	Gram stain	True label	Label 0	Label 1	Label 2	Label 3	Label 4
Figure S001	Escherichia coli (ATCC25922)	Negative	0	0.991086	0.0010765	0.000320251	0.00749593	2.16525e-05
Figure S002	Escherichia coli (ATCC25922)	Negative	0	1	4.79944e-08	1.56686e-11	5.18625e-10	5.15033e-16
Figure S003	Escherichia coli (ATCC25922)	Negative	0	0.999998	2.21815e-06	8.2593e-09	4.11746e-08	3.68603e-12
Figure S004	Escherichia coli (ATCC25922)	Negative	0	0.999646	0.000289684	4.54667e-06	5.97606e-05	9.73609e-08
Figure S005	Escherichia coli (ATCC25922)	Negative	0	0.999864	9.44228e-05	4.80647e-06	3.72595e-05	5.92625e-08
Figure S006	Escherichia coli (ATCC25922)	Negative	0	0.999931	6.02061e-05	1.35155e-06	7.03618e-06	8.84985e-09
Figure S007	Escherichia coli (ATCC25922)	Negative	0	0.979957	0.0191241	0.000709887	0.000175815	3.26916e-05
Figure S008	Escherichia coli (ATCC25922)	Negative	0	0.999463	0.000493332	6.14815e-06	3.71787e-05	1.28826e-07
Figure S009	Escherichia coli (ATCC25922)	Negative	0	0.997575	0.00226795	0.000109408	4.53587e-05	2.57617e-06
Figure S010	Escherichia coli (ATCC25922)	Negative	0	0.991774	0.00655483	0.00122176	0.000418366	3.08755e-05
Figure S011	Klebsiella pneumoniae (ATCC13883)	Negative	0	0.999999	8.83965e-07	5.50228e-09	1.317e-07	2.35209e-12
Figure S012	Klebsiella pneumoniae (ATCC13883)	Negative	0	0.999998	1.30795e-06	8.70379e-09	1.86289e-07	4.43385e-12
Figure S013	Klebsiella pneumoniae (ATCC13883)	Negative	0	0.999945	4.44303e-05	7.90909e-07	9.55556e-06	5.62637e-09
Figure S014	Klebsiella pneumoniae (ATCC13883)	Negative	0	0.999618	0.000240245	3.18436e-05	0.000109043	5.66301e-07
Figure S015	Klebsiella pneumoniae (ATCC13883)	Negative	0	0.946481	0.0485083	0.00451538	0.0003849	0.000110107
Figure S016	Klebsiella pneumoniae (ATCC13883)	Negative	0	0.997101	0.00196533	0.000271231	0.000650241	1.25433e-05
Figure S017	Klebsiella pneumoniae (ATCC13883)	Negative	0	0.999631	0.000195033	5.70074e-05	0.000116396	6.67304e-07
Figure S018	Klebsiella pneumoniae (ATCC13883)	Negative	0	0.999949	2.53042e-05	1.6852e-06	2.36306e-05	1.13331e-08
Figure S019	Klebsiella pneumoniae (ATCC13883)	Negative	0	0.99927	0.000695636	1.24146e-05	2.20114e-05	2.70339e-07
Figure S020	Klebsiella pneumoniae (ATCC13883)	Negative	0	0.999322	0.000313367	3.76584e-05	0.000326023	9.64423e-07
Figure S021	Pseudomonas aeruginosa (ATCC27853)	Negative	0	0.710934	0.285086	0.00260884	0.00115137	0.000219672
Figure S022	Pseudomonas aeruginosa (ATCC27853)	Negative	0	0.991788	0.00696489	0.000447914	0.000774244	2.51472e-05
Figure S023	Pseudomonas aeruginosa (ATCC27853)	Negative	0	0.999425	0.000195803	1.96571e-05	0.000359027	4.11208e-07
Figure S024	Pseudomonas aeruginosa (ATCC27853)	Negative	0	0.9575	0.0351314	0.00194528	0.00516831	0.000254707
Figure S025	Pseudomonas aeruginosa (ATCC27853)	Negative	0	0.993694	0.00576511	0.000344519	0.00018383	1.21924e-05
Figure S026	Pseudomonas aeruginosa (ATCC27853)	Negative	0	0.999939	4.83952e-05	2.30471e-06	1.01347e-05	1.1329e-08
Figure S027	Pseudomonas aeruginosa (ATCC27853)	Negative	0	0.998815	0.000911406	0.000115481	0.00015545	2.65373e-06
Figure S028	Pseudomonas aeruginosa (ATCC27853)	Negative	0	0.995618	0.00357152	0.000646693	0.000151762	1.17411e-05
Figure S029	Pseudomonas aeruginosa (ATCC27853)	Negative	0	0.998636	0.000343566	0.000138911	0.000878071	3.19895e-06
Figure S030	Pseudomonas aeruginosa (ATCC27853)	Negative	0	0.832175	0.0297033	0.136406	0.00133431	0.000381324
Figure S031	Serratia marcescens	Negative	0	0.999877	2.73719e-05	2.79451e-05	6.72709e-05	1.55123e-07
Figure S032	Serratia marcescens	Negative	0	0.988213	0.00373884	0.00686552	0.0011034	7.97349e-05
Figure S033	Serratia marcescens	Negative	0	0.999997	3.23752e-06	1.34272e-08	1.16064e-07	9.77859e-12
Figure S034	Serratia marcescens	Negative	0	0.999992	6.06131e-06	9.95593e-08	1.30505e-06	1.99436e-10
Figure S035	Serratia marcescens	Negative	0	0.999984	1.24939e-05	3.67488e-07	2.83818e-06	1.07125e-09
Figure S036	Serratia marcescens	Negative	0	0.999847	0.000138129	3.72215e-06	1.12688e-05	3.4557e-08
Figure S037	Serratia marcescens	Negative	0	0.99782	0.000989114	0.000951306	0.000229253	1.05628e-05
Figure S038	Serratia marcescens	Negative	0	0.999846	0.000127169	1.65346e-05	1.01581e-05	1.12238e-07
Figure S039	Serratia marcescens	Negative	0	0.999958	2.83562e-05	4.24331e-06	9.0264e-06	1.87764e-08
Figure S040	Serratia marcescens	Negative	0	0.999903	4.73132e-05	3.25814e-05	1.68774e-05	1.41541e-07
Figure S041	Klebsiella oxytoca	Negative	0	0.997703	0.00203742	0.000107313	0.000148883	3.61564e-06
Figure S042	Klebsiella oxytoca	Negative	0	0.999343	0.000448788	6.33439e-05	0.000143637	1.35771e-06
Figure S043	Klebsiella oxytoca	Negative	0	0.999998	1.36617e-06	1.10695e-08	8.86509e-07	1.00278e-11
Figure S044	Klebsiella oxytoca	Negative	0	0.999984	1.38675e-05	1.18516e-07	1.97625e-06	3.23084e-10
Figure S045	Klebsiella oxytoca	Negative	0	0.999631	4.5712e-05	2.0584e-05	0.000302419	2.35806e-07
Figure S046	Klebsiella oxytoca	Negative	0	0.999706	3.14306e-05	1.55882e-06	0.000260799	1.72606e-08
Figure S047	Klebsiella oxytoca	Negative	0	0.999993	7.61537e-07	3.36432e-08	6.24578e-06	4.2815e-11
Figure S048	Klebsiella oxytoca	Negative	0	0.999943	2.72723e-06	3.35272e-07	5.38046e-05	1.10309e-09
Figure S049	Klebsiella oxytoca	Negative	0	0.999888	8.33295e-05	5.38759e-06	2.28896e-05	4.556e-08
Figure S050	Klebsiella oxytoca	Negative	0	0.999765	0.000164708	7.11201e-06	6.26417e-05	1.23118e-07
Figure S051	Citrobacter braakii	Negative	0	0.998163	0.0017041	6.08544e-05	6.96297e-05	1.96581e-06
Figure S052	Citrobacter braakii	Negative	0	0.969931	0.0282431	0.00117628	0.000576976	7.22427e-05
Figure S053	Citrobacter braakii	Negative	0	0.986539	0.0117249	0.000976055	0.000707196	5.30967e-05
Figure S054	Citrobacter braakii	Negative	0	0.999779	0.00019889	3.59046e-06	1.83246e-05	4.14626e-08
Figure S055	Citrobacter braakii	Negative	0	0.999451	0.000441487	3.56214e-05	7.16012e-05	5.8688e-07
Figure S056	Citrobacter braakii	Negative	0	0.999979	1.51734e-05	3.57702e-07	5.43613e-06	2.02109e-09
Figure S057	Citrobacter braakii	Negative	0	0.999999	8.04803e-07	5.44337e-09	5.83303e-08	2.06299e-12
Figure S058	Citrobacter braakii	Negative	0	0.999858	0.000132623	3.00429e-06	6.86401e-06	2.60805e-08
Figure S059	Citrobacter braakii	Negative	0	0.999779	0.000149716	2.77085e-05	4.30446e-05	2.64234e-07
Figure S060	Citrobacter braakii	Negative	0	0.998507	0.000663382	0.000114047	0.000711435	4.09826e-06
Figure S061	Burkholderia cepacia	Negative	0	0.99969	0.000276497	1.50197e-05	1.84546e-05	2.02575e-07
Figure S062	Burkholderia cepacia	Negative	0	0.999079	0.000806369	1.70579e-05	9.7417e-05	5.14265e-07
Figure S063	Burkholderia cepacia	Negative	0	0.999287	0.000516013	8.84651e-05	0.000107052	1.75733e-06
Figure S064	Burkholderia cepacia	Negative	0	0.68301	0.312681	0.00273816	0.00124347	0.00032807
Figure S065	Burkholderia cepacia	Negative	0	0.998402	0.00127061	0.000213849	0.000109223	4.24929e-06
Figure S066	Burkholderia cepacia	Negative	0	0.993517	0.00617871	0.000171152	0.000126082	7.21807e-06
Figure S067	Burkholderia cepacia	Negative	0	0.999971	2.59613e-05	3.91843e-07	2.62687e-06	1.40439e-09
Figure S068	Burkholderia cepacia	Negative	0	0.999796	0.000149974	6.16323e-06	4.79241e-05	1.06108e-07
Figure S069	Burkholderia cepacia	Negative	0	0.968167	0.0309899	0.000290891	0.000520423	3.20391e-05
Figure S070	Burkholderia cepacia	Negative	0	0.927276	0.0709718	0.00091033	0.000740715	0.000100821
Figure S071	Morganella morganii	Negative	0	0.999263	0.00071259	5.89052e-06	1.82087e-05	1.19613e-07
Figure S072	Morganella morganii	Negative	0	0.992955	0.00673392	0.000127673	0.000176306	7.46017e-06
Figure S073	Morganella morganii	Negative	0	0.97542	0.0238449	0.000486355	0.000221504	2.70583e-05
Figure S074	Morganella morganii	Negative	0	0.951316	0.0473928	0.000659552	0.000571098	6.06536e-05
Figure S075	Morganella morganii	Negative	0	0.992371	0.00542326	0.00127142	0.000888704	4.60544e-05
Figure S076	Morganella morganii	Negative	0	0.998592	0.00131681	4.57734e-05	4.39537e-05	1.18018e-06
Figure S077	Morganella morganii	Negative	0	0.0280159	0.970904	0.000751082	0.00024781	8.10043e-05
Figure S078	Morganella morganii	Negative	0	0.780477	0.215914	0.00303271	0.000426285	0.000149902
Figure S079	Morganella morganii	Negative	0	0.980213	0.0189173	0.000502807	0.000338861	2.7523e-05
Figure S080	Morganella morganii	Negative	0	0.996582	0.00297151	0.000234955	0.000203133	8.18726e-06
Figure S081	Raoultella ornithinolytica	Negative	0	0.998889	6.62031e-05	0.00044986	0.000592568	2.56199e-06
Figure S082	Raoultella ornithinolytica	Negative	0	0.999931	3.43406e-06	6.09206e-07	6.44833e-05	2.58825e-09
Figure S083	Raoultella ornithinolytica	Negative	0	0.999998	1.49481e-06	1.70209e-08	2.86754e-07	1.88066e-11
Figure S084	Raoultella ornithinolytica	Negative	0	0.997686	0.00037102	0.00105243	0.000879828	1.04031e-05
Figure S085	Raoultella ornithinolytica	Negative	0	0.999902	3.33339e-05	1.84555e-05	4.59586e-05	1.03237e-07
Figure S086	Raoultella ornithinolytica	Negative	0	0.999988	1.07458e-05	2.47631e-07	1.10404e-06	7.60269e-10
Figure S087	Raoultella ornithinolytica	Negative	0	0.999818	2.37755e-05	8.66156e-06	0.000149597	9.01066e-08
Figure S088	Raoultella ornithinolytica	Negative	0	0.999809	3.72071e-05	4.39858e-06	0.000149155	5.51938e-08
Figure S089	Raoultella ornithinolytica	Negative	0	0.999511	0.000299616	7.04972e-06	0.000181924	1.72865e-07
Figure S090	Raoultella ornithinolytica	Negative	0	0.996809	0.000120927	0.000137104	0.00293021	2.99502e-06
Figure S091	Vibrio parahaemolyticus	Negative	0	0.996944	0.00278859	7.39915e-05	0.000189936	3.70215e-06
Figure S092	Vibrio parahaemolyticus	Negative	0	0.864001	0.0679495	0.0667233	0.000942908	0.000383405
Figure S093	Vibrio parahaemolyticus	Negative	0	0.956869	0.0413131	0.00146171	0.000296225	6.02342e-05
Figure S094	Vibrio parahaemolyticus	Negative	0	0.697793	0.295568	0.00517519	0.00109134	0.000373202
Figure S095	Vibrio parahaemolyticus	Negative	0	0.999713	0.000240951	2.83533e-05	1.79372e-05	2.47524e-07
Figure S096	Vibrio parahaemolyticus	Negative	0	0.971923	0.00921181	0.0184041	0.000380085	8.06591e-05
Figure S097	Vibrio parahaemolyticus	Negative	0	0.333854	0.652794	0.0119946	0.000916574	0.000441162
Figure S098	Vibrio parahaemolyticus	Negative	0	0.998025	0.00150173	0.000184336	0.000283072	5.60671e-06
Figure S099	Vibrio parahaemolyticus	Negative	0	0.635512	0.00193219	0.361939	0.000525162	9.1615e-05
Figure S100	Vibrio parahaemolyticus	Negative	0	0.531768	0.385278	0.080289	0.00186045	0.000804425
Figure S101	Staphylococcus aureus (ATCC25923)	Positive	1	0.00109893	0.997612	0.00117101	8.95224e-05	2.86306e-05
Figure S102	Staphylococcus aureus (ATCC25923)	Positive	1	0.00645556	0.99227	0.00098487	0.000220249	6.95101e-05
Figure S103	Staphylococcus aureus (ATCC25923)	Positive	1	0.0734144	0.92215	0.00334977	0.000821651	0.000263816
Figure S104	Staphylococcus aureus (ATCC25923)	Positive	1	0.00554763	0.992478	0.00150237	0.00035958	0.000112569
Figure S105	Staphylococcus aureus (ATCC25923)	Positive	1	0.0064157	0.990206	0.00273099	0.000485001	0.000161924
Figure S106	Staphylococcus aureus (ATCC25923)	Positive	1	0.00738074	0.990092	0.00192626	0.000458706	0.00014233
Figure S107	Staphylococcus aureus (ATCC25923)	Positive	1	0.00490386	0.993345	0.00138605	0.00027499	8.98977e-05
Figure S108	Staphylococcus aureus (ATCC25923)	Positive	1	0.00234041	0.996938	0.000600302	9.39367e-05	2.73559e-05
Figure S109	Staphylococcus aureus (ATCC25923)	Positive	1	0.00167617	0.997635	0.000582035	8.28219e-05	2.45032e-05
Figure S110	Staphylococcus aureus (ATCC25923)	Positive	1	0.0315871	0.964667	0.0028128	0.000693171	0.000240064
Figure S111	Streptococcus pneumoniae (ATCC6305)	Positive	1	2.05443e-05	0.99998	1.35773e-08	2.93409e-10	1.44639e-12
Figure S112	Streptococcus pneumoniae (ATCC6305)	Positive	1	4.82808e-05	0.999952	1.31281e-07	5.89188e-09	1.09669e-10
Figure S113	Streptococcus pneumoniae (ATCC6305)	Positive	1	5.38349e-05	0.999946	2.99869e-07	1.04922e-08	3.3456e-10
Figure S114	Streptococcus pneumoniae (ATCC6305)	Positive	1	3.90664e-05	0.999961	4.79011e-08	1.50663e-09	1.86907e-11
Figure S115	Streptococcus pneumoniae (ATCC6305)	Positive	1	0.000123096	0.99987	6.10738e-06	4.38728e-07	3.92358e-08
Figure S116	Streptococcus pneumoniae (ATCC6305)	Positive	1	1.99593e-05	0.99998	1.74494e-09	6.0988e-11	1.76143e-13
Figure S117	Streptococcus pneumoniae (ATCC6305)	Positive	1	3.6167e-05	0.999964	2.07864e-08	1.07803e-09	6.71208e-12
Figure S118	Streptococcus pneumoniae (ATCC6305)	Positive	1	0.000126035	0.999867	6.15877e-06	4.06789e-07	3.86212e-08
Figure S119	Streptococcus pneumoniae (ATCC6305)	Positive	1	0.00010628	0.99989	3.29824e-06	2.39414e-07	1.74227e-08
Figure S120	Streptococcus pneumoniae (ATCC6305)	Positive	1	0.00010912	0.999885	5.34719e-06	4.02671e-07	3.33841e-08
Figure S121	Enterococcus avium	Positive	1	0.000264294	0.999734	1.85906e-06	2.50022e-07	1.46862e-08
Figure S122	Enterococcus avium	Positive	1	7.35549e-05	0.999926	8.09753e-07	3.05394e-08	1.03847e-09
Figure S123	Enterococcus avium	Positive	1	6.9842e-05	0.99993	6.21461e-07	3.23842e-08	8.22088e-10
Figure S124	Enterococcus avium	Positive	1	0.000531054	0.999396	6.49923e-05	7.04429e-06	1.09094e-06
Figure S125	Enterococcus avium	Positive	1	0.000215551	0.999774	9.18633e-06	8.74398e-07	7.24704e-08
Figure S126	Enterococcus avium	Positive	1	0.000276646	0.999659	5.67908e-05	6.61198e-06	1.13582e-06
Figure S127	Enterococcus avium	Positive	1	5.33303e-05	0.999946	3.0899e-07	1.86991e-08	3.74754e-10
Figure S128	Enterococcus avium	Positive	1	0.000165024	0.999824	9.97303e-06	7.87885e-07	7.98979e-08
Figure S129	Enterococcus avium	Positive	1	0.00016174	0.999831	6.17179e-06	5.40742e-07	3.9411e-08
Figure S130	Enterococcus avium	Positive	1	0.000201362	0.999787	1.10053e-05	9.3606e-07	8.03532e-08
Figure S131	Enterococcus casseliflavus	Positive	1	0.0982018	0.896214	0.00412673	0.00105482	0.000402623
Figure S132	Enterococcus casseliflavus	Positive	1	0.0107537	0.987084	0.000997807	0.00099138	0.000173266
Figure S133	Enterococcus casseliflavus	Positive	1	0.668822	0.32529	0.00379591	0.0017082	0.000383711
Figure S134	Enterococcus casseliflavus	Positive	1	0.124328	0.872361	0.00172511	0.00128042	0.000305267
Figure S135	Enterococcus casseliflavus	Positive	1	0.00535525	0.992094	0.00180598	0.000578912	0.000165983
Figure S136	Enterococcus casseliflavus	Positive	1	0.00308677	0.996011	0.000692064	0.0001616	4.82558e-05
Figure S137	Enterococcus casseliflavus	Positive	1	0.117787	0.877971	0.00261797	0.0012796	0.000344593
Figure S138	Enterococcus casseliflavus	Positive	1	0.740112	0.255257	0.00298991	0.00136368	0.000276941
Figure S139	Enterococcus casseliflavus	Positive	1	0.00018309	0.999801	1.51124e-05	5.0585e-07	9.30969e-08
Figure S140	Enterococcus casseliflavus	Positive	1	0.0107088	0.987871	0.000826027	0.000473986	0.000119949
Figure S141	Enterococcus hirae	Positive	1	0.00664958	0.992828	0.000322894	0.000161869	3.76679e-05
Figure S142	Enterococcus hirae	Positive	1	0.000581906	0.999343	6.58233e-05	7.82689e-06	1.56443e-06
Figure S143	Enterococcus hirae	Positive	1	0.00170898	0.998135	0.000125642	2.4046e-05	6.25806e-06
Figure S144	Enterococcus hirae	Positive	1	0.00139008	0.998445	0.000135897	2.31935e-05	6.20982e-06
Figure S145	Enterococcus hirae	Positive	1	0.0112019	0.984614	0.00153755	0.0023063	0.000340316
Figure S146	Enterococcus hirae	Positive	1	0.00159737	0.998186	0.000151313	5.41635e-05	1.08159e-05
Figure S147	Enterococcus hirae	Positive	1	0.0069594	0.992368	0.000448293	0.000175463	4.84484e-05
Figure S148	Enterococcus hirae	Positive	1	0.000241088	0.999738	1.97753e-05	1.29186e-06	2.09908e-07
Figure S149	Enterococcus hirae	Positive	1	0.00169565	0.998046	0.000190163	5.55337e-05	1.20638e-05
Figure S150	Enterococcus hirae	Positive	1	0.00154345	0.998264	0.000160308	2.48137e-05	6.96137e-06
Figure S151	Staphylococcus haemolyticus	Positive	1	0.00037971	0.999363	0.000235137	1.74597e-05	4.25359e-06
Figure S152	Staphylococcus haemolyticus	Positive	1	0.000436082	0.999307	0.000230609	2.0955e-05	4.8914e-06
Figure S153	Staphylococcus haemolyticus	Positive	1	0.0031145	0.995331	0.00104541	0.000426401	8.26078e-05
Figure S154	Staphylococcus haemolyticus	Positive	1	0.00155597	0.997609	0.000664265	0.000136881	3.37268e-05
Figure S155	Staphylococcus haemolyticus	Positive	1	0.889664	0.0298185	0.0561473	0.0223668	0.00200368
Figure S156	Staphylococcus haemolyticus	Positive	1	0.00238212	0.996792	0.000679767	0.000112533	3.39254e-05
Figure S157	Staphylococcus haemolyticus	Positive	1	0.000709823	0.998954	0.000289609	3.7434e-05	9.46132e-06
Figure S158	Staphylococcus haemolyticus	Positive	1	0.000738522	0.995361	0.00374055	0.000121516	3.80744e-05
Figure S159	Staphylococcus haemolyticus	Positive	1	0.000345116	0.999418	0.00022328	1.01216e-05	3.14369e-06
Figure S160	Staphylococcus haemolyticus	Positive	1	0.00145833	0.982928	0.0151256	0.000382276	0.000105254
Figure S161	Streptococcus viridans	Positive	1	0.000365051	0.999027	0.000537209	5.36571e-05	1.74472e-05
Figure S162	Streptococcus viridans	Positive	1	0.000925148	0.998325	0.000507203	0.000184073	5.8982e-05
Figure S163	Streptococcus viridans	Positive	1	0.000299848	0.999308	0.000348436	3.48241e-05	8.9685e-06
Figure S164	Streptococcus viridans	Positive	1	0.000705632	0.998254	0.000771601	0.00021386	5.47342e-05
Figure S165	Streptococcus viridans	Positive	1	0.000158557	0.99974	9.47783e-05	5.4943e-06	1.33989e-06
Figure S166	Streptococcus viridans	Positive	1	0.000265845	0.999434	0.000271499	2.20149e-05	6.70381e-06
Figure S167	Streptococcus viridans	Positive	1	0.000610955	0.998688	0.000523605	0.000141853	3.5721e-05
Figure S168	Streptococcus viridans	Positive	1	0.00950969	0.29835	0.00745502	0.0141751	0.67051
Figure S169	Streptococcus viridans	Positive	1	0.000583358	0.998565	0.000644355	0.000167927	3.94663e-05
Figure S170	Streptococcus viridans	Positive	1	0.000651788	0.998513	0.000646169	0.000149686	3.97573e-05
Figure S171	Streptococcus dysgalactiae	Positive	1	5.1609e-05	0.999948	2.24349e-07	7.7882e-09	2.0946e-10
Figure S172	Streptococcus dysgalactiae	Positive	1	0.000168217	0.999828	3.41302e-06	2.00286e-07	1.93208e-08
Figure S173	Streptococcus dysgalactiae	Positive	1	0.000182657	0.999797	1.90531e-05	7.80596e-07	1.28373e-07
Figure S174	Streptococcus dysgalactiae	Positive	1	5.40038e-05	0.999946	5.04745e-07	1.30222e-08	5.94496e-10
Figure S175	Streptococcus dysgalactiae	Positive	1	9.37722e-05	0.999902	3.94115e-06	1.34341e-07	1.15013e-08
Figure S176	Streptococcus dysgalactiae	Positive	1	0.00348591	0.996405	6.61155e-05	3.4726e-05	7.93555e-06
Figure S177	Streptococcus dysgalactiae	Positive	1	0.000181367	0.999817	1.71094e-06	9.67291e-08	7.91729e-09
Figure S178	Streptococcus dysgalactiae	Positive	1	0.000166442	0.999829	4.48211e-06	2.29766e-07	2.21046e-08
Figure S179	Streptococcus dysgalactiae	Positive	1	8.15799e-05	0.999918	4.46337e-07	2.62082e-08	1.02665e-09
Figure S180	Streptococcus dysgalactiae	Positive	1	3.02283e-05	0.99997	2.34465e-08	7.85963e-10	8.80021e-12
Figure S181	Streptococcus sanguinis	Positive	1	3.89032e-05	0.999961	3.4187e-07	9.36946e-09	3.01209e-10
Figure S182	Streptococcus sanguinis	Positive	1	2.31791e-05	0.999977	9.19705e-09	3.31204e-10	2.13361e-12
Figure S183	Streptococcus sanguinis	Positive	1	7.3479e-05	0.999925	1.24442e-06	5.43046e-08	2.79925e-09
Figure S184	Streptococcus sanguinis	Positive	1	1.85806e-05	0.999981	1.03651e-08	3.11142e-10	1.8488e-12
Figure S185	Streptococcus sanguinis	Positive	1	5.04924e-05	0.999949	1.31197e-07	3.28475e-09	9.69127e-11
Figure S186	Streptococcus sanguinis	Positive	1	2.01298e-05	0.99998	1.90658e-08	3.6724e-10	4.53013e-12
Figure S187	Streptococcus sanguinis	Positive	1	0.000133639	0.999776	8.72619e-05	2.75341e-06	5.83834e-07
Figure S188	Streptococcus sanguinis	Positive	1	4.80018e-05	0.99995	1.63594e-06	4.6172e-08	2.45223e-09
Figure S189	Streptococcus sanguinis	Positive	1	5.68615e-05	0.999942	9.99457e-07	2.42461e-08	1.49333e-09
Figure S190	Streptococcus sanguinis	Positive	1	0.00054601	0.999368	7.86862e-05	6.32158e-06	1.44273e-06
Figure S191	Streptococcus gordonii‌	Positive	1	0.000230736	0.999548	0.000214389	5.31761e-06	1.86203e-06
Figure S192	Streptococcus gordonii‌	Positive	1	0.00117367	0.99848	0.000281922	5.06047e-05	1.38388e-05
Figure S193	Streptococcus gordonii‌	Positive	1	0.000311976	0.999593	8.77347e-05	6.11326e-06	1.35867e-06
Figure S194	Streptococcus gordonii‌	Positive	1	0.00135182	0.998368	0.000224065	4.41079e-05	1.18776e-05
Figure S195	Streptococcus gordonii‌	Positive	1	0.00062442	0.999045	0.000290992	3.05935e-05	8.63634e-06
Figure S196	Streptococcus gordonii‌	Positive	1	7.03099e-05	0.999927	2.24128e-06	4.9614e-08	3.66344e-09
Figure S197	Streptococcus gordonii‌	Positive	1	0.000248557	0.99971	3.8526e-05	2.20986e-06	4.47639e-07
Figure S198	Streptococcus gordonii‌	Positive	1	0.000184616	0.999814	1.67599e-06	1.28426e-07	7.23465e-09
Figure S199	Streptococcus gordonii‌	Positive	1	6.70252e-05	0.99993	2.60734e-06	5.76193e-08	4.61806e-09
Figure S200	Streptococcus gordonii‌	Positive	1	8.14288e-05	0.999913	5.16265e-06	1.19904e-07	1.31487e-08
Figure S201	Candida lusitaniae	Positive	2	0.0706559	0.00409983	0.919069	0.00559482	0.000580416
Figure S202	Candida lusitaniae	Positive	2	0.00181614	0.000512976	0.995767	0.00185572	4.804e-05
Figure S203	Candida lusitaniae	Positive	2	0.00287809	0.00109454	0.994078	0.00186668	8.29587e-05
Figure S204	Candida lusitaniae	Positive	2	0.0583249	0.0055637	0.935024	0.00087201	0.000215698
Figure S205	Candida lusitaniae	Positive	2	0.00069473	0.00287954	0.996008	0.000388299	2.94263e-05
Figure S206	Candida lusitaniae	Positive	2	3.54724e-05	3.74589e-05	0.999857	6.93272e-05	5.43727e-07
Figure S207	Candida lusitaniae	Positive	2	0.0296092	0.00312417	0.965227	0.00180719	0.000232247
Figure S208	Candida lusitaniae	Positive	2	0.000473003	0.000165417	0.999038	0.000315807	7.31128e-06
Figure S209	Candida lusitaniae	Positive	2	0.0277005	0.000831974	0.970969	0.000437852	6.03396e-05
Figure S210	Candida lusitaniae	Positive	2	0.000158948	0.000769385	0.998812	0.000252468	7.68091e-06
Figure S211	Candida lipolytica	Positive	2	0.000355069	0.000141903	0.994285	0.0051991	1.85692e-05
Figure S212	Candida lipolytica	Positive	2	2.91201e-09	4.92831e-09	1	2.25343e-09	8.14301e-13
Figure S213	Candida lipolytica	Positive	2	2.50154e-05	0.000139926	0.999692	0.000142362	1.02933e-06
Figure S214	Candida lipolytica	Positive	2	8.67479e-06	2.36958e-05	0.999934	3.35335e-05	1.54313e-07
Figure S215	Candida lipolytica	Positive	2	1.29693e-06	1.54767e-06	0.999988	9.09128e-06	1.07615e-08
Figure S216	Candida lipolytica	Positive	2	9.79261e-10	3.00434e-10	1	2.21827e-10	5.09853e-14
Figure S217	Candida lipolytica	Positive	2	1.79731e-08	1.13929e-08	1	1.37767e-08	7.40706e-12
Figure S218	Candida lipolytica	Positive	2	6.192e-06	2.07734e-05	0.999953	2.03367e-05	9.31589e-08
Figure S219	Candida lipolytica	Positive	2	7.97606e-05	0.000155211	0.999097	0.000664332	3.97237e-06
Figure S220	Candida lipolytica	Positive	2	5.69428e-05	5.5686e-05	0.998362	0.0015219	3.39975e-06
Figure S221	Candida parapsilosis	Positive	2	0.00407851	0.000212473	0.995602	9.94416e-05	8.02389e-06
Figure S222	Candida parapsilosis	Positive	2	9.69037e-05	1.42482e-05	0.999861	2.79094e-05	3.46162e-07
Figure S223	Candida parapsilosis	Positive	2	3.23789e-05	3.9308e-05	0.999866	6.14568e-05	5.13698e-07
Figure S224	Candida parapsilosis	Positive	2	9.26605e-05	0.000151948	0.999649	0.000104317	1.90866e-06
Figure S225	Candida parapsilosis	Positive	2	0.00143818	0.00398758	0.993964	0.000555198	5.54599e-05
Figure S226	Candida parapsilosis	Positive	2	2.14054e-05	2.52986e-05	0.999934	1.89661e-05	2.08517e-07
Figure S227	Candida parapsilosis	Positive	2	0.000685987	0.00458165	0.991975	0.00267428	8.33754e-05
Figure S228	Candida parapsilosis	Positive	2	0.000500729	0.00143361	0.997138	0.00089682	3.09203e-05
Figure S229	Candida parapsilosis	Positive	2	3.31377e-05	1.73183e-05	0.999866	8.34452e-05	4.24394e-07
Figure S230	Candida parapsilosis	Positive	2	1.98311e-05	2.57275e-05	0.999898	5.59681e-05	3.33963e-07
